# Supplementary material for: BCAS2 promotes primitive hematopoiesis by sequestering β-catenin within the nucleus
Source: eLife. 2025 Jun 13;13:RP100497. doi: 10.7554/eLife.100497 (PMC12165693; doi:10.7554/eLife.100497)
Supplement: Figure 1—figure supplement 2—source data 2. [file elife-100497-fig1-figsupp2-data2.zip]

Archive with 3 entries (2 files):
- Figure 1—figure supplement 2/
- Figure 1—figure supplement 2/Fsip.jpg
- Figure 1—figure supplement 2/T7E1.jpg
