# Supplementary material for: BCAS2 promotes primitive hematopoiesis by sequestering β-catenin within the nucleus
Source: eLife. 2025 Jun 13;13:RP100497. doi: 10.7554/eLife.100497 (PMC12165693; doi:10.7554/eLife.100497)
Supplement: Figure 1—figure supplement 4—source data 1. [file elife-100497-fig1-figsupp4-data1.zip]

Archive with 1 entries (1 files):
- Figure 1-figure supplement 4-source data 1.pdf
