# Supplementary material for: BCAS2 promotes primitive hematopoiesis by sequestering β-catenin within the nucleus
Source: eLife. 2025 Jun 13;13:RP100497. doi: 10.7554/eLife.100497 (PMC12165693; doi:10.7554/eLife.100497)
Supplement: Figure 1—figure supplement 4—source data 2. [file elife-100497-fig1-figsupp4-data2.zip]

Archive with 3 entries (2 files):
- Figure 1-figure supplement 4-source data 2/
- Figure 1-figure supplement 4-source data 2/b-TUBULIN.tif
- Figure 1-figure supplement 4-source data 2/BCAS2.tif
