# Supplementary material for: BCAS2 promotes primitive hematopoiesis by sequestering β-catenin within the nucleus
Source: eLife. 2025 Jun 13;13:RP100497. doi: 10.7554/eLife.100497 (PMC12165693; doi:10.7554/eLife.100497)
Supplement: Figure 3—figure supplement 1—source data 2. [file elife-100497-fig3-figsupp1-data2.zip]

Archive with 2 entries (1 files):
- Figure 3-figure supplement 1-source data 2/
- Figure 3-figure supplement 1-source data 2/Figure 3-figure supplement 1-source data 2.tif
