# Supplementary material for: BCAS2 promotes primitive hematopoiesis by sequestering β-catenin within the nucleus
Source: eLife. 2025 Jun 13;13:RP100497. doi: 10.7554/eLife.100497 (PMC12165693; doi:10.7554/eLife.100497)
Supplement: Figure 6—source data 2. [file elife-100497-fig6-data2.zip]

Archive with 23 entries (17 files):
- Figure 6-source data 2/
- Figure 6-source data 2/Figure 6A-source data 2/
- Figure 6-source data 2/Figure 6A-source data 2/Flag b cat  ip.tif
- Figure 6-source data 2/Figure 6A-source data 2/Flag b cat input.tif
- Figure 6-source data 2/Figure 6A-source data 2/HA bcas2 ip.tif
- Figure 6-source data 2/Figure 6B-source data 2/
- Figure 6-source data 2/Figure 6B-source data 2/Input BCAS2.tif
- Figure 6-source data 2/Figure 6B-source data 2/IP  input Bcatenin.tif
- Figure 6-source data 2/Figure 6B-source data 2/IP半5.tif
- Figure 6-source data 2/Figure 6C-source data 2/
- Figure 6-source data 2/Figure 6C-source data 2/ip wnt bcat 2.tif
- Figure 6-source data 2/Figure 6C-source data 2/ip wnt bcat.tif
- Figure 6-source data 2/Figure 6C-source data 2/ip wnt3 input.tif
- Figure 6-source data 2/Figure 6C-source data 2/ip wnt3.tif
- Figure 6-source data 2/Figure 6G-source data 2/
- Figure 6-source data 2/Figure 6G-source data 2/BCAT DELEPTION 3.jpg
- Figure 6-source data 2/Figure 6G-source data 2/BCAT DELEPTION.jpg
- Figure 6-source data 2/Figure 6G-source data 2/INPUT 1.jpg
- Figure 6-source data 2/Figure 6G-source data 2/ip bcas2.jpg
- Figure 6-source data 2/Figure 6H-source data 2/
- Figure 6-source data 2/Figure 6H-source data 2/his-BCAS2.tif
- Figure 6-source data 2/Figure 6H-source data 2/input pull down GST.tif
- Figure 6-source data 2/Figure 6H-source data 2/input pull down GST2.tif
