# Supplementary material for: BCAS2 promotes primitive hematopoiesis by sequestering β-catenin within the nucleus
Source: eLife. 2025 Jun 13;13:RP100497. doi: 10.7554/eLife.100497 (PMC12165693; doi:10.7554/eLife.100497)
Supplement: Figure 6—figure supplement 1—source data 2. [file elife-100497-fig6-figsupp1-data2.zip]

Archive with 8 entries (5 files):
- Figure 6-figure supplement 1-source data 2/
- Figure 6-figure supplement 1-source data 2/input/
- Figure 6-figure supplement 1-source data 2/input/007[GA]-20250320-150126-luminescence-overlay.tif
- Figure 6-figure supplement 1-source data 2/input/008[GA]-20250320-150127-luminescence-overlay.tif
- Figure 6-figure supplement 1-source data 2/input/010[GA]-20250320-150127-luminescence-overlay.tif
- Figure 6-figure supplement 1-source data 2/IP/
- Figure 6-figure supplement 1-source data 2/IP/003[GA]-20250320-150602-luminescence-overlay.tif
- Figure 6-figure supplement 1-source data 2/IP/003[si Selp IP ubiquitin]-20250322-103000-luminescence.tif
