# Supplementary material for: BCAS2 promotes primitive hematopoiesis by sequestering β-catenin within the nucleus
Source: eLife. 2025 Jun 13;13:RP100497. doi: 10.7554/eLife.100497 (PMC12165693; doi:10.7554/eLife.100497)
Supplement: Figure 7—source data 2. [file elife-100497-fig7-data2.zip]

Archive with 11 entries (8 files):
- Figure 7-source data 2/
- Figure 7-source data 2/Figure 7B-source data 2/
- Figure 7-source data 2/Figure 7B-source data 2/INPUT flag b-catenin.tif
- Figure 7-source data 2/Figure 7B-source data 2/INPUT.tif
- Figure 7-source data 2/Figure 7B-source data 2/IP flag.tif
- Figure 7-source data 2/Figure 7B-source data 2/IP HA.tif
- Figure 7-source data 2/Figure 7C-source data 2/
- Figure 7-source data 2/Figure 7C-source data 2/Input Flag B-catenin.jpg
- Figure 7-source data 2/Figure 7C-source data 2/input gfp.jpg
- Figure 7-source data 2/Figure 7C-source data 2/IP F.jpg
- Figure 7-source data 2/Figure 7C-source data 2/IP GFP.tif
