# Supplementary material for: BCAS2 promotes primitive hematopoiesis by sequestering β-catenin within the nucleus
Source: eLife. 2025 Jun 13;13:RP100497. doi: 10.7554/eLife.100497 (PMC12165693; doi:10.7554/eLife.100497)
Supplement: Figure 7—figure supplement 2—source data 2. [file elife-100497-fig7-figsupp2-data2.zip]

Archive with 13 entries (10 files):
- Figure 7—figure supplement 2B/
- Figure 7—figure supplement 2B/alternative 3' splice site_ cirbpb cdkn2aip.tif
- Figure 7—figure supplement 2B/alternative 3' splice site_actin.Tif
- Figure 7—figure supplement 2B/alternative 5' splice site_actin.tif
- Figure 7—figure supplement 2B/alternative 5' splice site_mapk1 add1.tif
- Figure 7—figure supplement 2B/Exon skipping_ubap2l cdk16 actin.tif
- Figure 7—figure supplement 2B/Intron retention_ rbbp4 her6 actin.tif
- Figure 7—figure supplement 2B/mutually exclusive exons_ddb2 acox actin.tif
- Figure 7—figure supplement 2C/
- Figure 7—figure supplement 2C/mdm 4 actin.tif
- Figure 7—figure supplement 2D/
- Figure 7—figure supplement 2D/B-CATENIN 2.tif
- Figure 7—figure supplement 2D/b-catenin.tif
